# Supplementary material for: Intronic variant in POU1F1 associated with canine pituitary dwarfism
Source: Hum Genet. 2021 Feb 6;140(11):1553–62. doi: 10.1007/s00439-021-02259-2 (PMC8519942; doi:10.1007/s00439-021-02259-2)
Supplement: Supplementary file 1 — Supplementary file1 List of 804 control genomes and 231 control exomes used in the study (XLSX 13 KB) [file 439_2021_2259_MOESM1_ESM.xlsx]

## Sheet: Sheet1
Supplementary table 1. Samples used in the NGS analyses. WGS= whole genome sequencing; WES=whole exome sequencing
Breeds	WGS	WES	All
Karelian Bear Dog, affected	3		3
Karelian Bear Dog, controls	8	8	16
Affenpinscher	1		1
Afghan Hound	2	1	3
Airedale Terrier	4	6	10
Akita		3	3
Alaskan Husky mix	1		1
Alaskan Malamute	7	5	12
Alpine Dachsbracke	1		1
American Bulldog	2		2
American Hairless Terrier		5	5
American Staffordshire Terrier	1		1
Australian Cattle Dog	5		5
Australian Kelpie	5	8	13
Australian Shepherd	1		1
Australian Terrier	1	13	14
Basenji	6		6
Basset Griffon Vendeen	4		4
Basset Hound	3		3
Bavarian Hound	1		1
Beagle	6		6
Bearded Collie	11		11
Belgian Shepherd Dog	8	16	24
Bichon Frisé	8	7	15
Black Russian Terrier	1		1
Border Collie	65	4	69
Border Terrier	1		1
Boston Terrier		1	1
Boxer	1	4	5
Bull Terrier	3		3
Bulldog		1	1
Bullmastiff	2		2
Cairn Terrier	2		2
Cane Corso	5		5
Cavalier King Charles Spaniel	3		3
Central Asian Shepherd Dog	1		1
Cesky Terrier	4		4
Chihuahua	3	2	5
Chinese Crested Dog	1		1
Chinese indigenous dog	38		38
Chow Chow	1		1
Cocker Spaniel	1		1
Curly Coated Retriever	1		1
Dachshund	6	2	8
Dalmatian	3	4	7
Dandie Dinmont Terrier	1		1
Deerhound	1		1
Dobermann	13	9	22
Dogue de Bordeaux	6		6
Dutch Shepherd Dog	2		2
East Siberian Laïka	5		5
Elo	1		1
English Cocker Spaniel	2		2
English Springer Spaniel		1	1
Entelbuch Cattle Dog	8		8
Eurasier	2		2
Finnish Hound		3	3
Finnish Lapphund	9	4	13
Finnish Reindeer Herder	1		1
Finnish Spitz	5	9	14
Flanders Cattle Dog		2	2
Flat Coated Retriever	1		1
Foxterrier		4	4
French Bulldog	4	1	5
German Hunting Terrier	2		2
German Pinscher	1	4	5
German Pointing Dog	1	3	4
German Shepherd Dog	23	1	24
German Shepherd Dog mix	3		3
Golden Retriever	8	3	11
Golden Retriever mix	1		1
Great Dane	7	10	17
Great Pyrenees	1		1
Greater Swiss Mountain Dog	6		6
Greenland Dog	5		5
Greyhound	1		1
Griffon	3		3
Grosspitz	1		1
Havanese	3		3
Heideterrier	1		1
Hovawart	1		1
Irish Soft Coated Wheaten Terrier	1	7	8
Irish Terrier	2		2
Irish Wolfhound	2		2
Italian Greyhound	2	1	3
Jack Russell Terrier	3		3
Japanese Chin	1		1
Kerry Blue Terrier	1		1
King Charles Spaniel		2	2
Kromfohrländer	1		1
Kuvasz		4	4
Labrador Retriever	43	10	53
Lagotto Romagnolo	9	2	11
Lancashire Heeler	1	1	2
Landseer	2	2	4
Lapponian Herder	5	4	9
Leonberger	60	3	63
Miniature Bullterrier	1		1
Miniature Schnauzer	27	2	29
Mixed Breed	2		2
Newfoundland	2	4	6
Norfolk Terrier	3	2	5
Norwegian Elkhound Grey		2	2
Norwegian Lundehund		1	1
Norwich Terrier	14		14
Nova Scotia Duck Tolling Retriever	1		1
Old English Sheepdog	1		1
Papillon	3		3
Parson Russell Terrier	1	4	5
Peruvian Hairless Dog	4		4
Pomeranian	4		4
Poodle	22		22
Portuguese Water Dog	3	2	5
Pug	25		25
Pyrenean Sheepdog		1	1
Rhodesian Ridgeback	4	2	6
Rottweiler	4	3	7
Russian Black Terrier		4	4
Russian-European Laïka	5		5
Saint Bernard Dog	2		2
Saluki	5	2	7
Samoyed	7	1	8
Schapendoes	5		5
Schnauzer	1	5	6
Shetland Sheepdog	2	3	5
Shih Tzu	4		4
Siberian Husky	10	2	12
Sloughi	3		3
Spanish Waterdog	1		1
Stabyhoun	5		5
Staffordshire Bull Terrier	1		1
Swedish Elkhound	1		1
Swedish Vallhund	3	2	5
Tibetan Mastiff	10	3	13
Tibetan Spaniel	1		1
Vizsla	2		2
Weimaraner	2		2
Welsh Corgi	2		2
Welsh Springer Spaniel	3		3
West Highland White Terrier	19	1	20
West Siberian Laïka	5		5
Whippet	4	3	7
White Swiss Shepherd Dog	5	2	7
Yorkshire Terrier	67		67
Wolf	18		18
	807	231	1038
