# Supplementary material for: Intronic variant in POU1F1 associated with canine pituitary dwarfism
Source: Hum Genet. 2021 Feb 6;140(11):1553–62. doi: 10.1007/s00439-021-02259-2 (PMC8519942; doi:10.1007/s00439-021-02259-2)
Supplement: Supplementary file 2 — Supplementary file2 List of case-specific variants in the sequence analysis (XLSX 39 KB) [file 439_2021_2259_MOESM2_ESM.xlsx]

## Sheet: Sheet1
Supplementary table 2. NGS variant filtering results for SNVs and small indels.
CHROM	POS	ID	REF	ALT	hom_Case1_and_case4	hom_Case2	het_case2	hom_controls	het_controls	AF	AC	Func.refGene	Gene.refGene	GeneDetail.refGene	ExonicFunc.refGene	AAChange.refGene	NOTES
1	67894155	.	G	GTGTGTA	2	1	0	0	17	0.04	23	intronic	LAMA2	.	.	.
1	80436808	.	C	T	2	0	1	0	6	0.011	13	intergenic	PSAT1;CEP78	dist=28631;dist=1094	.	.
1	92179187	.	TTTA	T	2	1	0	0	4	0.021	10	intergenic	LOC102152915;GLIS3	dist=8174;dist=99331	.	.
1	92179188	.	TTA	*	2	1	0	0	2	0.015	8	intergenic	LOC102152915;GLIS3	dist=8174;dist=99331	.	.
1	121762193	.	T	C	2	0	0	0	13	0.042	19	intronic	C1H19orf12	.	.	.
3	66497097	.	C	CTATCTATCTATA	2	1	0	0	12	0.031	18	intronic	BOD1L1	.	.	.
3	68447470	.	G	A	2	1	0	0	6	0.001862	12	intergenic	LOC111095272;LOC102151487	dist=81975;dist=210606	.	.
7	76367625	.	TCC	T	2	0	0	0	8	0.042	14	UTR3	APCDD1	XM_537333.4:c.*586_*587delCC	.	.
7	76423899	.	C	A	2	0	0	0	20	0.042	26	UTR3	NAPG	XM_845734.5:c.*1194C>A	.	.
9	31269590	rs850978647	G	A	2	0	0	0	16	0.083	22	exonic	LOC491099	.	synonymous_SNV	LOC491099:XM_022423170.1:exon6:c.729G>A:p.E243E,LOC491099:XM_022423171.1:exon6:c.729G>A:p.E243E,LOC491099:XM_548219.6:exon6:c.729G>A:p.E243E
9	32925011	.	A	C	2	0	0	0	1	0.011	7	exonic	LPO	.	nonsynonymous_SNV	LPO:XM_022423194.1:exon12:c.1865A>C:p.E622A	Indel: XM_022423194.1:c.1865_1868delinsCAACCCT, p.(Glu622_Arg623delinsAlaThrLeu)
9	32925012	.	G	A	2	0	0	0	1	0.011	7	exonic	LPO	.	synonymous_SNV	LPO:XM_022423194.1:exon12:c.1866G>A:p.E622E	Indel: XM_022423194.1:c.1865_1868delinsCAACCCT, p.(Glu622_Arg623delinsAlaThrLeu)
9	32925013	.	A	ACCC	2	0	0	0	1	0.011	7	exonic	LPO	.	nonframeshift_insertion	LPO:XM_022423194.1:exon12:c.1867_1868insCCC:p.R623delinsTR	Indel: XM_022423194.1:c.1865_1868delinsCAACCCT, p.(Glu622_Arg623delinsAlaThrLeu)
9	32925014	.	G	T	2	0	0	0	1	0.011	7	exonic	LPO	.	nonsynonymous_SNV	LPO:XM_022423194.1:exon12:c.1868G>T:p.R623M	Indel: XM_022423194.1:c.1865_1868delinsCAACCCT, p.(Glu622_Arg623delinsAlaThrLeu)
9	32934863	.	G	A	2	0	0	0	1	0.011	7	exonic	MPO	.	synonymous_SNV	MPO:XM_022423192.1:exon8:c.1107C>T:p.I369I,MPO:XM_022423193.1:exon8:c.1107C>T:p.I369I,MPO:XM_847352.4:exon8:c.1107C>T:p.I369I
9	32957689	.	C	G	2	0	0	0	1	0.011	7	exonic	TSPOAP1	.	nonsynonymous_SNV	TSPOAP1:XM_014116695.1:exon18:c.2711G>C:p.G904A,TSPOAP1:XM_005624721.3:exon21:c.3677G>C:p.G1226A,TSPOAP1:XM_005624722.3:exon21:c.3677G>C:p.G1226A,TSPOAP1:XM_005624723.3:exon21:c.3680G>C:p.G1227A,TSPOAP1:XM_014116693.2:exon21:c.3680G>C:p.G1227A,TSPOAP1:XM_014116694.2:exon21:c.3680G>C:p.G1227A,TSPOAP1:XM_022423196.1:exon21:c.3680G>C:p.G1227A
9	32968794	.	G	A	2	0	0	0	1	0.011	7	exonic	TSPOAP1	.	nonsynonymous_SNV	TSPOAP1:XM_005624721.3:exon8:c.902C>T:p.S301L,TSPOAP1:XM_005624722.3:exon8:c.905C>T:p.S302L,TSPOAP1:XM_005624723.3:exon8:c.905C>T:p.S302L,TSPOAP1:XM_014116693.2:exon8:c.905C>T:p.S302L,TSPOAP1:XM_014116694.2:exon8:c.905C>T:p.S302L,TSPOAP1:XM_014116696.2:exon8:c.905C>T:p.S302L,TSPOAP1:XM_022423196.1:exon8:c.905C>T:p.S302L
9	33252626	.	G	A	2	0	0	0	1	0.011	7	ncRNA_intronic	LOC111097408	.	.	.
9	33257737	.	G	C	2	0	0	0	1	0.011	7	ncRNA_intronic	LOC111097408	.	.	.
9	33935692	.	T	TA	2	0	0	0	3	0.061	9	UTR3	YPEL2	XM_847459.5:c.*4456_*4457insA;XM_022423235.1:c.*4456_*4457insA;XM_022423233.1:c.*4456_*4457insA;XM_022423236.1:c.*4456_*4457insA;XM_022423234.1:c.*4456_*4457insA;XM_022423237.1:c.*4456_*4457insA	.	.
9	35297242	.	C	T	2	0	0	0	1	0.011	7	intronic	BCAS3	.	.	.
9	36029945	.	A	AT	2	0	0	0	6	0.011	12	intronic	APPBP2	.	.	.
9	36310632	.	C	T	2	0	0	0	5	0.016	11	downstream	USP32	dist=401	.	.
11	53844812	.	C	CA	2	1	0	0	18	0.049	29	intronic	FBXO10	.	.	.
29	35914385	.	CCTCCTTCTTCTTCTTCTT	C	2	1	0	0	4	0.022	10	intergenic	CALB1;TMEM64	dist=341401;dist=91197	.	.
31	514698	.	C	T	2	1	0	0	2	0.001828	8	intergenic	HTR1F;LOC102152058	dist=86643;dist=96227	.	.
31	784534	.	C	A	2	1	0	0	4	0.016	12	splicing	POU1F1	XM_022413060.1:exon4:c.440-3C>A;NM_001006949.1:exon5:c.605-3C>A	.	.
31	1529267	.	G	A	2	1	0	0	2	0.001821	8	intergenic	LOC106558084;LOC106558107	dist=339642;dist=265772	.	.
31	2113026	.	C	T	2	1	0	0	5	0.001821	11	intronic	CADM2	.	.	.
31	2244791	.	ATTG	A	2	1	0	0	9	0.005464	15	intronic	CADM2	.	.	.
31	2278500	.	C	A	2	1	0	0	11	0.005515	17	intronic	CADM2	.	.	.
31	2475964	.	C	T	2	1	0	0	6	0.002737	12	intronic	CADM2	.	.	.
31	2485873	.	C	CAG	2	1	0	0	5	0.02	11	intronic	CADM2	.	.	.
31	2555729	.	A	T	2	1	0	0	2	0.001821	8	intronic	CADM2	.	.	.
31	2582010	.	A	G	2	1	0	0	3	0.002727	9	intronic	CADM2	.	.	.
31	2585669	.	C	T	2	1	0	0	6	0.004554	12	intronic	CADM2	.	.	.
31	2647483	.	G	A	2	1	0	0	6	0.004545	12	intronic	CADM2	.	.	.
31	2654381	.	C	T	2	1	0	0	6	0.004562	12	intronic	CADM2	.	.	.
31	2693614	.	G	C	2	1	0	0	6	0.004554	12	intronic	CADM2	.	.	.
31	2696114	.	CACAGAG	C	2	1	0	0	6	0.004921	12	intronic	CADM2	.	.	.
31	2696116	.	CAG	*	2	1	0	0	4	0.018	10	intronic	CADM2	.	.	.
31	2703901	.	C	T	2	1	0	0	6	0.004562	12	intronic	CADM2	.	.	.
31	2705028	rs850795057	G	A	2	1	0	0	13	0.002762	19	intronic	CADM2	.	.	.
31	2723349	.	CAA	C	2	1	0	0	6	0.004554	12	intronic	CADM2	.	.	.
31	2755587	.	T	C	2	1	0	0	7	0.005455	13	intronic	CADM2	.	.	.
31	2894560	.	G	A	2	1	0	0	9	0.006399	15	intronic	CADM2	.	.	.
31	2914491	.	CCAACTTT	C	2	1	0	0	14	0.034	20	intronic	CADM2	.	.	.
31	2916566	.	G	A	2	1	0	0	9	0.00641	15	intronic	CADM2	.	.	.
31	3160580	.	T	C	2	1	0	0	2	0.001821	8	ncRNA_intronic	LOC111093519	.	.	.
31	3375311	.	A	C	2	1	0	0	2	0.001818	8	ncRNA_intronic	LOC111093471	.	.	.
31	3480718	.	A	C	2	1	0	0	2	0.001828	8	intergenic	LOC111093471;LOC100688548	dist=26269;dist=48775	.	.
31	3656465	.	A	G	2	1	0	0	2	0.001818	8	intergenic	LOC100683380;LOC106558098	dist=90532;dist=90100	.	.
31	3766109	.	GAAAGAAAAGAAAAGAAAAGAAAAGA	G	2	1	0	0	2	0.034	8	intergenic	LOC106558098;LOC100688627	dist=7580;dist=132903	.	.
31	3872619	.	C	T	2	1	0	0	3	0.001828	9	intergenic	LOC106558098;LOC100688627	dist=114089;dist=26418	.	.
31	4041001	.	C	T	2	1	0	0	2	0.002208	8	intergenic	LOC487683;LOC100686103	dist=45994;dist=157440	.	.
31	4107423	.	TGGG	T	2	1	0	0	6	0.02	12	intergenic	LOC487683;LOC100686103	dist=112417;dist=91015	.	.
31	4107426	.	G	GAATAA	2	1	0	0	6	0.02	12	intergenic	LOC487683;LOC100686103	dist=112419;dist=91015	.	.
31	4108439	.	T	C	2	1	0	0	7	0.001821	13	intergenic	LOC487683;LOC100686103	dist=113432;dist=90002	.	.
31	4131765	.	G	T	2	1	0	0	2	0.001828	8	intergenic	LOC487683;LOC100686103	dist=136758;dist=66676	.	.
31	4133470	.	GA	G	2	1	0	0	6	0.001815	12	intergenic	LOC487683;LOC100686103	dist=138464;dist=64970	.	.
31	4140595	.	C	A	2	1	0	0	6	0.001852	12	intergenic	LOC487683;LOC100686103	dist=145588;dist=57846	.	.
31	4172824	.	T	A	2	1	0	0	15	0.003636	21	intergenic	LOC487683;LOC100686103	dist=177817;dist=25617	.	.
31	4174532	.	G	A	2	1	0	0	5	0.001832	11	intergenic	LOC487683;LOC100686103	dist=179525;dist=23909	.	.
31	4221369	.	C	T	2	1	0	0	4	0.001859	10	intergenic	LOC100686103;LOC100682560	dist=22731;dist=420324	.	.
31	4221370	.	G	T	2	1	0	0	4	0.001859	10	intergenic	LOC100686103;LOC100682560	dist=22732;dist=420323	.	.
31	4230622	.	C	T	2	1	0	0	6	0.002742	12	intergenic	LOC100686103;LOC100682560	dist=31984;dist=411071	.	.
31	4282083	rs23712861	A	C	2	1	0	0	16	0.008212	22	intergenic	LOC100686103;LOC100682560	dist=83445;dist=359610	.	.
31	4296689	.	T	A	2	1	0	0	5	0.001818	11	intergenic	LOC100686103;LOC100682560	dist=98051;dist=345004	.	.
31	4346949	.	A	*	2	1	0	0	7	0.023	13	intergenic	LOC100686103;LOC100682560	dist=148311;dist=294744	.	.
31	4346951	.	A	*	2	1	0	0	7	0.023	13	intergenic	LOC100686103;LOC100682560	dist=148313;dist=294742	.	.
31	4346960	.	TACACACATATATATGTC	*	2	1	0	0	5	0.019	11	intergenic	LOC100686103;LOC100682560	dist=148322;dist=294716	.	.
31	4394500	.	A	AAAAC	2	1	0	0	2	0.001828	8	intergenic	LOC100686103;LOC100682560	dist=195862;dist=247193	.	.
31	4401427	.	T	C	2	1	0	0	2	0.001815	8	intergenic	LOC100686103;LOC100682560	dist=202789;dist=240266	.	.
31	4418669	.	T	C	2	1	0	0	2	0.001828	8	intergenic	LOC100686103;LOC100682560	dist=220031;dist=223024	.	.
31	4455961	.	T	A	2	1	0	0	2	0.001818	8	intergenic	LOC100686103;LOC100682560	dist=257323;dist=185732	.	.
31	4472831	.	T	C	2	1	0	0	7	0.002727	13	intergenic	LOC100686103;LOC100682560	dist=274193;dist=168862	.	.
31	4484229	.	A	T	2	1	0	0	5	0.0009124	11	intergenic	LOC100686103;LOC100682560	dist=285591;dist=157464	.	.
31	4494836	.	C	T	2	1	0	0	6	0.002727	12	intergenic	LOC100686103;LOC100682560	dist=296198;dist=146857	.	.
31	4575189	.	G	A	2	1	0	0	6	0.002747	12	intergenic	LOC100686103;LOC100682560	dist=376551;dist=66504	.	.
31	4576196	.	C	G	2	1	0	0	6	0.002768	12	intergenic	LOC100686103;LOC100682560	dist=377558;dist=65497	.	.
31	4576587	.	AG	A	2	1	0	0	5	0.002737	11	intergenic	LOC100686103;LOC100682560	dist=377950;dist=65105	.	.
31	4607707	.	T	A	2	1	0	0	7	0.002732	13	intergenic	LOC100686103;LOC100682560	dist=409069;dist=33986	.	.
31	4614182	.	G	GT	2	1	0	0	13	0.035	19	intergenic	LOC100686103;LOC100682560	dist=415544;dist=27511	.	.
31	4633858	.	C	T	2	1	0	0	21	0.008182	27	intergenic	LOC100686103;LOC100682560	dist=435220;dist=7835	.	.
31	4651803	.	A	G	2	1	0	0	18	0.009208	24	intergenic	LOC100682560;LOC111093510	dist=9253;dist=87724	.	.
31	4665791	.	T	A	2	1	0	0	18	0.008212	24	intergenic	LOC100682560;LOC111093510	dist=23241;dist=73736	.	.
31	4734920	.	AAAAGAAAGAAAGAGAAAGAAAGAAAG	AAAAGAAAGAAAG,A	2	1	0	0	.	0.012,0.0009208	7.1	intergenic	LOC100682560;LOC111093510	dist=92371;dist=4593	.	.
31	4757239	.	C	CATAT	2	1	0	0	5	0.002732	11	ncRNA_intronic	LOC111093510	.	.	.
31	4784086	.	AAAGAAAG	A	2	1	0	0	4	0.004494	10	intergenic	LOC111093510;LOC102152860	dist=13304;dist=76594	.	.
31	4784101	.	G	C	2	1	0	0	5	0.003759	11	intergenic	LOC111093510;LOC102152860	dist=13318;dist=76586	.	.
31	4791510	.	TAAAAA	T	2	1	0	0	6	0.0009434	12	intergenic	LOC111093510;LOC102152860	dist=20728;dist=69172	.	.
31	4791521	.	ATAAAAAT	A	2	1	0	0	6	0.0009434	12	intergenic	LOC111093510;LOC102152860	dist=20739;dist=69159	.	.
31	4791534	.	AAAAATAAAAAAATAAAAAAAAAACATATTTGTAAATTTAAAAAAAC	A	2	1	0	0	5	0.021	11	intergenic	LOC111093510;LOC102152860	dist=20752;dist=69107	.	.
31	4821581	.	A	T	2	1	0	0	2	0.001825	8	intergenic	LOC111093510;LOC102152860	dist=50798;dist=39106	.	.
31	4855432	.	G	A	2	1	0	0	2	0.001832	8	intergenic	LOC111093510;LOC102152860	dist=84649;dist=5255	.	.
31	4891854	.	A	T	2	1	0	0	6	0.002732	12	ncRNA_intronic	LOC102152860	.	.	.
31	4896706	.	C	T	2	1	0	0	7	0.00365	13	ncRNA_intronic	LOC102152860	.	.	.
31	4910839	.	G	C	2	1	0	0	6	0.0009124	12	ncRNA_intronic	LOC102152860	.	.	.
31	5038242	.	AT	A	2	1	0	0	2	0.001825	8	ncRNA_intronic	LOC102152860	.	.	.
31	5526460	.	A	C	2	1	0	0	11	0.005445	17	intergenic	LOC111093502;LOC111093422	dist=226254;dist=126898	.	.
31	5531833	.	A	C	2	1	0	0	12	0.005474	18	intergenic	LOC111093502;LOC111093422	dist=231627;dist=121525	.	.
31	5533883	.	G	A	2	1	0	0	10	0.027	16	intergenic	LOC111093502;LOC111093422	dist=233677;dist=119475	.	.
31	5576877	.	TGATAGATAGATGATAGATAGATA	T	2	1	0	0	13	0.01	19	intergenic	LOC111093502;LOC111093422	dist=276672;dist=76458	.	.
31	5581446	.	T	C	2	1	0	0	11	0.007286	17	intergenic	LOC111093502;LOC111093422	dist=281240;dist=71912	.	.
31	5624785	.	AAC	A	2	1	0	0	3	0.001825	9	intergenic	LOC111093502;LOC111093422	dist=324580;dist=28571	.	.
31	5711157	.	A	C	2	1	0	0	3	0.001825	9	intergenic	LOC111093422;LOC111093498	dist=44205;dist=30372	.	.
31	5744978	.	A	C	2	1	0	0	3	0.001828	9	intronic	GBE1	.	.	.
31	5906583	.	C	T	2	1	0	0	3	0.001818	9	intronic	GBE1	.	.	.
31	5916034	.	T	A	2	1	0	0	3	0.001818	9	intronic	GBE1	.	.	.
31	5987419	.	AC	A	2	1	0	0	1	0.012	7	intronic	GBE1	.	.	.
31	5987420	.	C	*	2	1	0	0	1	0.012	7	intronic	GBE1	.	.	.
31	6035563	.	C	T	2	1	0	0	7	0.005464	13	intergenic	GBE1;LOC106558085	dist=24682;dist=1196037	.	.
31	6045579	.	G	A	2	1	0	0	5	0.003711	12	intergenic	GBE1;LOC106558085	dist=34698;dist=1186021	.	.
31	6045599	.	G	A	2	1	0	0	5	0.003711	12	intergenic	GBE1;LOC106558085	dist=34718;dist=1186001	.	.
31	6056460	.	G	GAA	2	1	0	0	10	0.028	16	intergenic	GBE1;LOC106558085	dist=45579;dist=1175140	.	.
31	6056676	.	C	T	2	1	0	0	4	0.002742	10	intergenic	GBE1;LOC106558085	dist=45795;dist=1174924	.	.
31	6082394	.	A	C	2	1	0	0	6	0.004554	12	intergenic	GBE1;LOC106558085	dist=71513;dist=1149206	.	.
31	6082882	.	C	T	2	1	0	0	4	0.002737	10	intergenic	GBE1;LOC106558085	dist=72001;dist=1148718	.	.
31	6086148	.	C	T	2	1	0	0	4	0.002737	10	intergenic	GBE1;LOC106558085	dist=75267;dist=1145452	.	.
31	6089725	.	G	C	2	1	0	0	4	0.002732	10	intergenic	GBE1;LOC106558085	dist=78844;dist=1141875	.	.
31	6089929	.	A	G	2	1	0	0	5	0.002727	11	intergenic	GBE1;LOC106558085	dist=79048;dist=1141671	.	.
31	6090705	.	G	GA	2	1	0	0	3	0.002737	9	intergenic	GBE1;LOC106558085	dist=79824;dist=1140895	.	.
31	6091052	.	C	T	2	1	0	0	4	0.002737	10	intergenic	GBE1;LOC106558085	dist=80171;dist=1140548	.	.
31	6091234	.	G	A	2	1	0	0	5	0.002727	11	intergenic	GBE1;LOC106558085	dist=80353;dist=1140366	.	.
31	6091952	.	A	G	2	1	0	0	4	0.002727	10	intergenic	GBE1;LOC106558085	dist=81071;dist=1139648	.	.
31	6092177	.	G	A	2	1	0	0	4	0.002722	10	intergenic	GBE1;LOC106558085	dist=81296;dist=1139423	.	.
31	6092931	.	G	T	2	1	0	0	5	0.002732	11	intergenic	GBE1;LOC106558085	dist=82050;dist=1138669	.	.
31	6097838	.	C	T	2	1	0	0	4	0.002732	10	intergenic	GBE1;LOC106558085	dist=86957;dist=1133762	.	.
31	6099957	.	C	T	2	1	0	0	4	0.002732	10	intergenic	GBE1;LOC106558085	dist=89076;dist=1131643	.	.
31	6100398	.	G	T	2	1	0	0	4	0.002732	10	intergenic	GBE1;LOC106558085	dist=89517;dist=1131202	.	.
31	6100405	.	A	T	2	1	0	0	4	0.002732	10	intergenic	GBE1;LOC106558085	dist=89524;dist=1131195	.	.
31	6101468	.	T	C	2	1	0	0	4	0.002737	10	intergenic	GBE1;LOC106558085	dist=90587;dist=1130132	.	.
31	6101503	.	C	G	2	1	0	0	4	0.002737	10	intergenic	GBE1;LOC106558085	dist=90622;dist=1130097	.	.
31	6102045	.	T	A	2	1	0	0	4	0.002732	10	intergenic	GBE1;LOC106558085	dist=91164;dist=1129555	.	.
31	6102072	.	G	T	2	1	0	0	4	0.002732	10	intergenic	GBE1;LOC106558085	dist=91191;dist=1129528	.	.
31	6102922	.	C	T	2	1	0	0	4	0.002727	10	intergenic	GBE1;LOC106558085	dist=92041;dist=1128678	.	.
31	6104133	.	A	AT	2	1	0	0	4	0.002727	10	intergenic	GBE1;LOC106558085	dist=93252;dist=1127467	.	.
31	6105169	.	G	A	2	1	0	0	4	0.002732	10	intergenic	GBE1;LOC106558085	dist=94288;dist=1126431	.	.
31	6106354	.	C	T	2	1	0	0	4	0.002742	10	intergenic	GBE1;LOC106558085	dist=95473;dist=1125246	.	.
31	6107510	.	C	A	2	1	0	0	4	0.002737	10	intergenic	GBE1;LOC106558085	dist=96629;dist=1124090	.	.
31	6108045	.	T	C	2	1	0	0	4	0.002737	10	intergenic	GBE1;LOC106558085	dist=97164;dist=1123555	.	.
31	6117323	.	C	T	2	1	0	0	6	0.002747	12	intergenic	GBE1;LOC106558085	dist=106442;dist=1114277	.	.
31	6118309	.	G	A	2	1	0	0	6	0.002732	12	intergenic	GBE1;LOC106558085	dist=107428;dist=1113291	.	.
31	6118544	.	A	G	2	1	0	0	6	0.002732	12	intergenic	GBE1;LOC106558085	dist=107663;dist=1113056	.	.
31	6119503	.	G	A	2	1	0	0	6	0.002737	12	intergenic	GBE1;LOC106558085	dist=108622;dist=1112097	.	.
31	6120008	.	G	A	2	1	0	0	6	0.002727	12	intergenic	GBE1;LOC106558085	dist=109127;dist=1111592	.	.
31	6120630	.	T	A	2	1	0	0	6	0.002727	12	intergenic	GBE1;LOC106558085	dist=109749;dist=1110970	.	.
31	6123233	.	G	A	2	1	0	0	6	0.002732	12	intergenic	GBE1;LOC106558085	dist=112352;dist=1108367	.	.
31	6125501	.	A	AAAC	2	1	0	0	4	0.003151	12	intergenic	GBE1;LOC106558085	dist=114620;dist=1106099	.	.
31	6129662	.	T	G	2	1	0	0	4	0.002727	10	intergenic	GBE1;LOC106558085	dist=118781;dist=1101938	.	.
31	6129976	.	T	C	2	1	0	0	6	0.002737	12	intergenic	GBE1;LOC106558085	dist=119095;dist=1101624	.	.
31	6143203	.	G	C	2	1	0	0	25	0.02	31	intergenic	GBE1;LOC106558085	dist=132322;dist=1088397	.	.
31	6156870	.	G	A	2	1	0	0	4	0.002732	10	intergenic	GBE1;LOC106558085	dist=145989;dist=1074730	.	.
31	6163539	.	G	C	2	1	0	0	7	0.005464	13	intergenic	GBE1;LOC106558085	dist=152658;dist=1068061	.	.
31	6184694	.	CA	C	2	1	0	0	9	0.004554	15	intergenic	GBE1;LOC106558085	dist=173814;dist=1046905	.	.
31	6184996	.	A	AAC	2	1	0	0	5	0.019	11	intergenic	GBE1;LOC106558085	dist=174115;dist=1046604	.	.
31	6188225	.	G	A	2	1	0	0	7	0.004554	13	intergenic	GBE1;LOC106558085	dist=177344;dist=1043375	.	.
31	6195109	.	A	T	2	1	0	0	4	0.002732	10	intergenic	GBE1;LOC106558085	dist=184228;dist=1036491	.	.
31	6200864	.	C	G	2	1	0	0	9	0.004562	15	intergenic	GBE1;LOC106558085	dist=189983;dist=1030736	.	.
31	6200872	.	C	T	2	1	0	0	9	0.004554	15	intergenic	GBE1;LOC106558085	dist=189991;dist=1030728	.	.
31	6204655	.	T	C	2	1	0	0	6	0.003636	12	intergenic	GBE1;LOC106558085	dist=193774;dist=1026945	.	.
31	6204669	.	AT	A	2	1	0	0	6	0.003636	12	intergenic	GBE1;LOC106558085	dist=193789;dist=1026930	.	.
31	6206458	.	A	G	2	1	0	0	6	0.003663	12	intergenic	GBE1;LOC106558085	dist=195577;dist=1025142	.	.
31	6208506	.	C	G	2	1	0	0	6	0.003643	12	intergenic	GBE1;LOC106558085	dist=197625;dist=1023094	.	.
31	6215244	.	C	A	2	1	0	0	7	0.003636	13	intergenic	GBE1;LOC106558085	dist=204363;dist=1016356	.	.
31	6217078	.	C	T	2	1	0	0	8	0.003643	14	intergenic	GBE1;LOC106558085	dist=206197;dist=1014522	.	.
31	6218343	.	G	A	2	1	0	0	11	0.00363	17	intergenic	GBE1;LOC106558085	dist=207462;dist=1013257	.	.
31	6228441	.	T	G	2	1	0	0	4	0.002742	10	intergenic	GBE1;LOC106558085	dist=217560;dist=1003159	.	.
31	6231963	.	A	AGTTT	2	1	0	0	8	0.004545	14	intergenic	GBE1;LOC106558085	dist=221082;dist=999637	.	.
31	6249715	.	G	A	2	1	0	0	12	0.006387	18	intergenic	GBE1;LOC106558085	dist=238834;dist=981885	.	.
31	6249842	.	A	T	2	1	0	0	12	0.006387	18	intergenic	GBE1;LOC106558085	dist=238961;dist=981758	.	.
31	6255431	.	G	GT	2	1	0	0	16	0.04	22	intergenic	GBE1;LOC106558085	dist=244550;dist=976169	.	.
31	6258129	.	C	T	2	1	0	0	4	0.002732	10	intergenic	GBE1;LOC106558085	dist=247248;dist=973471	.	.
31	6258786	.	G	A	2	1	0	0	4	0.002742	10	intergenic	GBE1;LOC106558085	dist=247905;dist=972814	.	.
31	6322440	.	T	C	2	1	0	0	3	0.001821	9	intergenic	GBE1;LOC106558085	dist=311559;dist=909160	.	.
31	6447506	.	T	TTC,TTCTC	2	1	0	0	.	0.017,0.0009091	10.1	intergenic	GBE1;LOC106558085	dist=436625;dist=784094	.	.
31	6457999	.	T	A	2	1	0	0	5	0.001825	11	intergenic	GBE1;LOC106558085	dist=447118;dist=773601	.	.
31	6496079	.	T	TCC	2	1	0	0	11	0.002762	17	intergenic	GBE1;LOC106558085	dist=485198;dist=735521	.	.
31	6504283	.	T	A	2	1	0	0	5	0.003676	11	intergenic	GBE1;LOC106558085	dist=493402;dist=727317	.	.
31	6504287	.	T	A	2	1	0	0	3	0.001835	9	intergenic	GBE1;LOC106558085	dist=493406;dist=727313	.	.
31	6532203	.	G	GTTTATTTATTTA,GTTTATTTATTTATTTA	2	1	0	0	.	0.021,0.0009242	12.1	intergenic	GBE1;LOC106558085	dist=521322;dist=699397	.	.
31	6555236	.	G	C	2	1	0	0	3	0.001825	9	intergenic	GBE1;LOC106558085	dist=544355;dist=676364	.	.
31	6594659	.	G	T	2	1	0	0	4	0.002737	10	intergenic	GBE1;LOC106558085	dist=583778;dist=636941	.	.
31	6596803	.	T	A	2	1	0	0	4	0.002742	10	intergenic	GBE1;LOC106558085	dist=585922;dist=634797	.	.
31	6623245	.	TC	T	2	1	0	0	6	0.004158	12	intergenic	GBE1;LOC106558085	dist=612365;dist=608354	.	.
31	6663511	.	C	T	2	1	0	0	15	0.011	21	intergenic	GBE1;LOC106558085	dist=652630;dist=568089	.	.
31	6669525	.	T	A	2	1	0	0	15	0.009124	21	intergenic	GBE1;LOC106558085	dist=658644;dist=562075	.	.
31	6771147	.	C	T	2	1	0	0	10	0.006375	16	intergenic	GBE1;LOC106558085	dist=760266;dist=460453	.	.
31	6771775	.	A	T	2	1	0	0	7	0.005455	13	intergenic	GBE1;LOC106558085	dist=760894;dist=459825	.	.
31	6773631	.	C	T	2	1	0	0	6	0.004537	12	intergenic	GBE1;LOC106558085	dist=762750;dist=457969	.	.
31	6776371	.	G	A	2	1	0	0	8	0.006375	14	intergenic	GBE1;LOC106558085	dist=765490;dist=455229	.	.
31	6777268	.	C	T	2	1	0	0	9	0.006387	15	intergenic	GBE1;LOC106558085	dist=766387;dist=454332	.	.
31	6780934	.	A	G	2	1	0	0	8	0.006387	14	intergenic	GBE1;LOC106558085	dist=770053;dist=450666	.	.
31	6782621	.	C	T	2	1	0	0	3	0.001825	9	intergenic	GBE1;LOC106558085	dist=771740;dist=448979	.	.
31	6782749	.	C	T	2	1	0	0	13	0.008182	19	intergenic	GBE1;LOC106558085	dist=771868;dist=448851	.	.
31	6784180	.	C	T	2	1	0	0	14	0.008197	20	intergenic	GBE1;LOC106558085	dist=773299;dist=447420	.	.
31	6787828	.	A	C	2	1	0	0	18	0.011	24	intergenic	GBE1;LOC106558085	dist=776947;dist=443772	.	.
31	6788401	.	GA	*	2	1	0	0	7	0.024	13	intergenic	GBE1;LOC106558085	dist=777520;dist=443198	.	.
31	6791561	.	C	T	2	1	0	0	9	0.004554	15	intergenic	GBE1;LOC106558085	dist=780680;dist=440039	.	.
31	6792674	.	G	A	2	1	0	0	7	0.002742	13	intergenic	GBE1;LOC106558085	dist=781793;dist=438926	.	.
31	6793446	.	C	T	2	1	0	0	4	0.017	10	intergenic	GBE1;LOC106558085	dist=782565;dist=438154	.	.
31	6794030	.	C	T	2	1	0	0	7	0.003643	13	intergenic	GBE1;LOC106558085	dist=783149;dist=437570	.	.
31	6800038	.	C	A	2	1	0	0	10	0.005484	16	intergenic	GBE1;LOC106558085	dist=789157;dist=431562	.	.
31	6800235	.	C	T	2	1	0	0	11	0.005464	17	intergenic	GBE1;LOC106558085	dist=789354;dist=431365	.	.
31	6801096	.	CAA	C	2	1	0	0	5	0.019	11	intergenic	GBE1;LOC106558085	dist=790216;dist=430502	.	.
31	6801098	.	A	*	2	1	0	0	5	0.019	11	intergenic	GBE1;LOC106558085	dist=790217;dist=430502	.	.
31	6814707	.	C	G	2	1	0	0	4	0.001818	10	intergenic	GBE1;LOC106558085	dist=803826;dist=416893	.	.
31	6818938	.	C	T	2	1	0	0	4	0.001821	10	intergenic	GBE1;LOC106558085	dist=808057;dist=412662	.	.
31	6827102	.	A	AG	2	1	0	0	8	0.024	14	intergenic	GBE1;LOC106558085	dist=816221;dist=404498	.	.
31	6950355	.	A	T	2	1	0	0	3	0.001828	9	intergenic	GBE1;LOC106558085	dist=939474;dist=281245	.	.
31	6973612	.	T	A	2	1	0	0	5	0.002737	11	intergenic	GBE1;LOC106558085	dist=962731;dist=257988	.	.
31	6984255	.	T	G	2	1	0	0	14	0.007299	20	intergenic	GBE1;LOC106558085	dist=973374;dist=247345	.	.
31	7029413	.	G	A	2	1	0	0	3	0.001821	9	intergenic	GBE1;LOC106558085	dist=1018532;dist=202187	.	.
31	7061082	.	C	T	2	1	0	0	16	0.009174	22	intergenic	GBE1;LOC106558085	dist=1050201;dist=170518	.	.
31	7072140	.	T	C	2	1	0	0	11	0.00457	17	intergenic	GBE1;LOC106558085	dist=1061259;dist=159460	.	.
31	7159254	.	T	C	2	1	0	0	3	0.001828	9	intergenic	GBE1;LOC106558085	dist=1148373;dist=72346	.	.
31	7186136	.	T	TA	2	1	0	0	3	0.015	9	intergenic	GBE1;LOC106558085	dist=1175255;dist=45464	.	.
31	7213548	.	C	G	2	1	0	0	3	0.001828	9	intergenic	GBE1;LOC106558085	dist=1202667;dist=18052	.	.
31	7240474	.	G	T	2	1	0	0	3	0.001818	9	intronic	LOC106558085	.	.	.
31	7252627	.	A	T	2	1	0	0	3	0.001818	9	intronic	LOC106558085	.	.	.
31	7262105	.	T	TA	2	1	0	0	3	0.001821	9	intronic	LOC106558085	.	.	.
31	7280410	.	T	C	2	1	0	0	3	0.001832	9	intronic	LOC106558085	.	.	.
31	7319657	.	A	G	2	1	0	0	4	0.017	10	intergenic	LOC106558085;LOC106558094	dist=5491;dist=6003	.	.
31	7327121	.	ATGTGTG	A	2	1	0	0	5	0.002737	11	ncRNA_exonic	LOC106558094	.	.	.
31	7333781	.	A	G	2	1	0	0	9	0.004545	15	intergenic	LOC106558094;LOC487689	dist=3285;dist=124951	.	.
31	7336758	.	T	A	2	1	0	0	5	0.002727	11	intergenic	LOC106558094;LOC487689	dist=6262;dist=121974	.	.
31	7337324	.	T	C	2	1	0	0	5	0.002752	11	intergenic	LOC106558094;LOC487689	dist=6828;dist=121408	.	.
31	7339235	.	A	T	2	1	0	0	3	0.001825	9	intergenic	LOC106558094;LOC487689	dist=8739;dist=119497	.	.
31	7339873	.	C	CATAAATAAATAAATAA	2	1	0	0	4	0.002752	10	intergenic	LOC106558094;LOC487689	dist=9377;dist=118859	.	.
31	7341567	.	C	T	2	1	0	0	13	0.01	19	intergenic	LOC106558094;LOC487689	dist=11071;dist=117165	.	.
31	7341886	.	C	T	2	1	0	0	4	0.001821	10	intergenic	LOC106558094;LOC487689	dist=11390;dist=116846	.	.
31	7344814	.	A	T	2	1	0	0	5	0.002747	11	intergenic	LOC106558094;LOC487689	dist=14318;dist=113918	.	.
31	7345998	.	G	GT	2	1	0	0	5	0.002727	11	intergenic	LOC106558094;LOC487689	dist=15502;dist=112734	.	.
31	7352466	.	T	TA	2	1	0	0	6	0.002732	12	intergenic	LOC106558094;LOC487689	dist=21970;dist=106266	.	.
31	7355637	.	AT	A	2	1	0	0	5	0.002732	11	intergenic	LOC106558094;LOC487689	dist=25142;dist=103094	.	.
31	7356842	.	T	A	2	1	0	0	5	0.002747	11	intergenic	LOC106558094;LOC487689	dist=26346;dist=101890	.	.
31	7356898	.	C	A	2	1	0	0	5	0.002737	11	intergenic	LOC106558094;LOC487689	dist=26402;dist=101834	.	.
31	7359580	.	T	C	2	1	0	0	4	0.017	10	intergenic	LOC106558094;LOC487689	dist=29084;dist=99152	.	.
31	7483414	.	TAAAA	TAAA,T	2	1	0	0	.	0.047,0.001848	27.2	intergenic	LOC487689;LOC100682996	dist=15611;dist=387089	.	.
31	8068989	.	C	A	2	1	0	0	3	0.001828	9	intergenic	LOC100682996;ROBO1	dist=189058;dist=13374	.	.
31	8087466	.	C	CAG	2	1	0	0	11	0.03	17	intronic	ROBO1	.	.	.
31	8288437	.	T	TATTC	2	1	0	0	15	0.036	21	intronic	ROBO1	.	.	.
31	8301283	.	G	GAA	2	1	0	0	5	0.021	12	intronic	ROBO1	.	.	.
31	8352367	.	A	G	2	1	0	0	3	0.001825	9	intronic	ROBO1	.	.	.
31	8468381	.	G	C	2	1	0	0	3	0.001821	9	intronic	ROBO1	.	.	.
31	8553667	.	C	T	2	1	0	0	3	0.015	9	intronic	ROBO1	.	.	.
31	8820960	.	G	GA	2	1	0	0	3	0.015	9	intergenic	ROBO1;LOC111093521	dist=226337;dist=445839	.	.
31	8924655	.	C	A	2	1	0	0	3	0.001825	9	intergenic	ROBO1;LOC111093521	dist=330032;dist=342144	.	.
31	8998103	.	T	G	2	1	0	0	3	0.001828	9	intergenic	ROBO1;LOC111093521	dist=403480;dist=268696	.	.
31	9013938	.	CACACAG	C	2	1	0	0	3	0.02	9	intergenic	ROBO1;LOC111093521	dist=419316;dist=252855	.	.
31	9098943	.	A	AG	2	1	0	0	5	0.003643	11	intergenic	ROBO1;LOC111093521	dist=504320;dist=167856	.	.
31	9098945	.	A	AG	2	1	0	0	3	0.015	9	intergenic	ROBO1;LOC111093521	dist=504322;dist=167854	.	.
31	9148069	.	C	T	2	1	0	0	3	0.001818	9	intergenic	ROBO1;LOC111093521	dist=553446;dist=118730	.	.
31	9245653	.	G	T	2	1	0	0	4	0.001828	10	intergenic	ROBO1;LOC111093521	dist=651030;dist=21146	.	.
31	9246681	.	A	G	2	1	0	0	6	0.00365	12	intergenic	ROBO1;LOC111093521	dist=652058;dist=20118	.	.
31	9434806	.	A	G	2	1	0	0	6	0.001825	12	intronic	ROBO2	.	.	.
31	9496117	.	G	A	2	1	0	0	6	0.001815	12	intronic	ROBO2	.	.	.
31	9672854	.	A	AT	2	1	0	0	8	0.025	14	intronic	ROBO2	.	.	.
31	9673299	.	G	GGTTTGTTTGTTT	2	1	0	0	9	0.026	15	intronic	ROBO2	.	.	.
31	9685428	.	T	C	2	1	0	0	3	0.001818	9	intronic	ROBO2	.	.	.
31	9796813	.	G	T	2	1	0	0	9	0.004554	15	intronic	ROBO2	.	.	.
31	10308823	.	A	ATTATTTTATTTTATT	2	1	0	0	4	0.018	10	intronic	ROBO2	.	.	.
31	10452511	.	A	G	2	1	0	0	10	0.002737	16	intronic	ROBO2	.	.	.
31	10473754	.	A	ATT	2	1	0	0	10	0.03	17	intronic	ROBO2	.	.	.
31	10479575	.	CTGTT	C	2	1	0	0	18	0.005474	24	intronic	ROBO2	.	.	.
31	10479577	.	G	*	2	1	0	0	16	0.005484	22	intronic	ROBO2	.	.	.
31	10496994	.	C	CTGTGTGTG	2	1	0	0	22	0.048	28	intronic	ROBO2	.	.	.
31	10506736	.	A	AATAAATAAATAG	2	1	0	0	14	0.038	20	intronic	ROBO2	.	.	.
31	10513962	.	C	T	2	1	0	0	19	0.005474	25	intronic	ROBO2	.	.	.
31	10529767	.	G	T	2	1	0	0	4	0.001818	10	intronic	ROBO2	.	.	.
31	10889477	.	A	G	2	1	0	0	5	0.001815	11	ncRNA_intronic	LOC102153814	.	.	.
31	10891043	.	A	T	2	1	0	0	21	0.015	27	ncRNA_intronic	LOC102153814	.	.	.
31	10893973	.	A	T	2	1	0	0	22	0.016	28	ncRNA_intronic	LOC102153814	.	.	.
31	11109430	.	GACATGGGTGTT	G	2	1	0	0	5	0.019	11	intergenic	ROBO2;LOC100683057	dist=61721;dist=16442	.	.
31	11110285	.	A	*	2	1	0	0	2	0.015	8	intergenic	ROBO2;LOC100683057	dist=62575;dist=15598	.	.
31	11110286	.	T	*	2	1	0	0	2	0.016	8	intergenic	ROBO2;LOC100683057	dist=62576;dist=15597	.	.
31	11110290	.	T	*	2	1	0	0	2	0.016	8	intergenic	ROBO2;LOC100683057	dist=62580;dist=15593	.	.
31	11110294	.	T	*	2	1	0	0	2	0.016	8	intergenic	ROBO2;LOC100683057	dist=62584;dist=15589	.	.
31	11110295	.	AAATAAAT	*	2	1	0	0	2	0.016	8	intergenic	ROBO2;LOC100683057	dist=62585;dist=15581	.	.
31	11110298	.	T	*	2	1	0	0	2	0.018	9	intergenic	ROBO2;LOC100683057	dist=62588;dist=15585	.	.
31	11112624	.	T	TAA,TAAA	2	1	0	0	.	0.033,0.002732	19.3	intergenic	ROBO2;LOC100683057	dist=64914;dist=13259	.	.
31	11257707	.	T	G	2	1	0	0	3	0.001821	9	intergenic	LOC102154069;LOC478384	dist=20085;dist=15904	.	.
31	12034152	.	C	T	2	1	0	0	3	0.011	11	intergenic	NRIP1;LOC111093491	dist=82417;dist=67367	.	.
31	12063685	.	G	T	2	1	0	0	3	0.001825	9	intergenic	NRIP1;LOC111093491	dist=111950;dist=37834	.	.
31	12139928	.	T	C	2	1	0	0	3	0.001825	9	intergenic	LOC111093491;LOC100683656	dist=35672;dist=261448	.	.
31	12170639	.	ATAAC	A	2	1	0	0	3	0.001828	9	intergenic	LOC111093491;LOC100683656	dist=66384;dist=230733	.	.
31	12188286	.	G	A	2	1	0	0	3	0.001818	9	intergenic	LOC111093491;LOC100683656	dist=84030;dist=213090	.	.
31	12223222	.	AATTTTT	A	2	1	0	0	12	0.012	19	intergenic	LOC111093491;LOC100683656	dist=118967;dist=178148	.	.
31	12267974	.	T	C	2	1	0	0	3	0.001818	9	intergenic	LOC111093491;LOC100683656	dist=163718;dist=133402	.	.
31	12317612	.	G	A	2	1	0	0	33	0.022	40	intergenic	LOC111093491;LOC100683656	dist=213356;dist=83764	.	.
31	12334663	.	A	AACACACACACACAC	2	1	0	0	8	0.003676	14	intergenic	LOC111093491;LOC100683656	dist=230407;dist=66713	.	.
31	12340525	.	G	A	2	1	0	0	3	0.001825	9	intergenic	LOC111093491;LOC100683656	dist=236269;dist=60851	.	.
31	12359408	.	C	G	2	1	0	0	3	0.001825	9	intergenic	LOC111093491;LOC100683656	dist=255152;dist=41968	.	.
31	12475053	.	G	T	2	1	0	0	11	0.005474	18	ncRNA_intronic	LOC102154762	.	.	.
31	12476481	.	C	T	2	1	0	0	11	0.004562	17	ncRNA_intronic	LOC102154762	.	.	.
31	12523977	.	T	C	2	1	0	0	13	0.014	21	ncRNA_intronic	LOC102154762	.	.	.
31	12540864	.	TC	T	2	1	0	0	5	0.001821	11	ncRNA_intronic	LOC102154762	.	.	.
31	12810523	.	AT	AATT,A	2	1	0	0	.	0.04,0.001821	23.2	ncRNA_intronic	LOC102154980	.	.	.
31	12850432	.	T	G	2	1	0	0	14	0.009107	20	ncRNA_intronic	LOC102154980	.	.	.
31	12995326	.	C	T	2	1	0	0	4	0.001866	10	ncRNA_intronic	LOC102154980	.	.	.
31	13019984	.	CA	C	2	1	0	0	15	0.01	21	ncRNA_intronic	LOC102154980	.	.	.
31	13020405	.	TAGATA	T	2	1	0	0	3	0.016	9	ncRNA_intronic	LOC102154980	.	.	.
31	13059670	.	G	T	2	1	0	0	13	0.01	19	ncRNA_intronic	LOC102154980	.	.	.
31	13088796	.	C	T	2	1	0	0	13	0.01	19	ncRNA_intronic	LOC102154980	.	.	.
31	13095162	.	C	T	2	1	0	0	9	0.005495	15	ncRNA_intronic	LOC102154980	.	.	.
31	13395035	.	T	*	2	1	0	0	14	0.035	20	ncRNA_intronic	LOC102154980	.	.	.
X	95652830	.	T	TA	2	1	0	0	5	0.002545	11	intergenic	LOC100682961;LOC100682961	dist=13061;dist=21004	.	.
X	95738922	.	TAA	T	2	1	0	0	5	0.02	11	upstream	SH2D1A	dist=644	.	.
X	95846037	.	A	G	2	1	0	0	6	0.001835	12	intronic	TENM1	.	.	.
X	96449497	.	TC	T	2	1	0	0	5	0.001859	11	intronic	TENM1	.	.	.
X	96467824	.	G	T	2	1	0	0	5	0.001842	11	intronic	TENM1	.	.	.
Un_AAEX03023426.1	365	.	C	T	2	1	0	0	2	0.003876	8	intergenic	NONE;NONE	dist=NONE;dist=NONE	.	.
Un_AAEX03024181.1	7477	.	A	C	2	1	0	0	5	0.02	11	intergenic	NONE;NONE	dist=NONE;dist=NONE	.	.
Un_JH373240.1	126475	.	T	C	2	1	0	0	3	0.018	9	intergenic	NONE;NONE	dist=NONE;dist=NONE	.	.
Un_JH373245.1	494244	.	C	G,T	2	1	0	0	.	0.014,0.001908	8.2	intergenic	LOC111094985;NONE	dist=5441;dist=NONE	.	.
Un_JH373257.1	345711	.	G	A	2	1	0	0	3	0.016	9	intergenic	NONE;NONE	dist=NONE;dist=NONE	.	.
Un_JH373262.1	298531	.	T	C	2	1	0	0	2	0.001969	8	intergenic	NONE;NONE	dist=NONE;dist=NONE	.	.
Un_JH373300.1	43745	.	C	G	2	1	0	0	2	0.001873	8	intergenic	NONE;NONE	dist=NONE;dist=NONE	.	.
Un_JH373300.1	43748	.	A	T	2	1	0	0	2	0.001873	8	intergenic	NONE;NONE	dist=NONE;dist=NONE	.	.
Un_JH373300.1	72466	.	C	T	2	1	0	0	2	0.001908	8	intergenic	NONE;NONE	dist=NONE;dist=NONE	.	.
Un_JH373342.1	73942	.	G	C	2	1	0	0	2	0.00189	8	intergenic	NONE;NONE	dist=NONE;dist=NONE	.	.
In multiallelic variants, the cases are homozygous for the first alternative allele
