# Supplementary material for: Intronic variant in POU1F1 associated with canine pituitary dwarfism
Source: Hum Genet. 2021 Feb 6;140(11):1553–62. doi: 10.1007/s00439-021-02259-2 (PMC8519942; doi:10.1007/s00439-021-02259-2)
Supplement: Supplementary file 4 — Supplementary file4 List of 256 control genomes used in the SV and MEI filtering (XLSX 10 KB) [file 439_2021_2259_MOESM4_ESM.xlsx]

## Sheet: Sheet1
Supplementary table 3. WGS samples used in SV and MEI filtering.
Breed	WGS samples
Karelian Bear Dog, affected	3
Karelian Bear Dog, control	7
Afghan Hound	2
Airedale Terrier	2
Alaskan Malamute	6
Australian Kelpie	5
Belgian Shepherd Dog	2
Bichon Frise	2
Border Collie	52
Cairn Terrier	2
Central Asian Shepherd Dog	1
Cesky Terrier	4
Curly Coated Retriever	1
Dalmatian	1
Dandie Dinmont Terrier	1
Deerhound	1
Dobermann	10
Dutch Shepherd Dog	2
East Siberian Laika	5
Finnish Lapphund	8
Finnish Reindeer Herder	1
Finnish Spitz	5
German Shepherd Dog	8
Great Dane	6
Greenland Dog	5
Irish Soft Coated Wheaten Terrier	1
Italian Greyhound	2
Labrador Retriever	34
Lagotto Romagnolo	2
Lancashire Heeler	1
Lapponian Herder	5
Leonberger	6
Miniature Schnauzer	7
Norfolk Terrier	2
Norwich Terrier	8
Peruvian Hairless Dog	2
Rhodesian Ridgeback	1
Rottweiler	1
Russian-European Laika	5
Saluki	3
Samoyed	7
Schapendoes	3
Siberian Husky	7
Stabyhoun	3
Swedish Vallhund	2
Tibetan Spaniel	1
Welsh Springer Spaniel	2
West Highland White Terrier	1
West Siberian Laika	5
Whippet	2
White Swiss Shepherd Dog	2
Wolf	2
	259
