# Supplementary material for: Intronic variant in POU1F1 associated with canine pituitary dwarfism
Source: Hum Genet. 2021 Feb 6;140(11):1553–62. doi: 10.1007/s00439-021-02259-2 (PMC8519942; doi:10.1007/s00439-021-02259-2)
Supplement: Supplementary file 5 — Supplementary file5 Summary of the identified case-specific intronic or intergenic SVs and MEIs (XLSX 9 KB) [file 439_2021_2259_MOESM5_ESM.xlsx]

## Sheet: Sheet1
Supplementary table 4. Results of the SV and MEI filtering.
ANALYSIS	CHROM	START	END	SIZE	REF	ALT	Func.refGene	Gene.refGene
MEI	chr15	5998645	5998831	186	C	INS:ME:SINEC	intronic	THRAP3
MEI	chr31	4402874	4403058	184	A	INS:ME:SINEC	intergenic	LOC100686103;GBE1
MEI	chr31	9464160	9464345	185	T	INS:ME:SINEC	intronic	ROBO2
SV	chr31	6096430	6097288	858	G	<DEL>	intergenic	GBE1;LOC106558085
SV	chr31	6931401	6931893	492	CGCACACTGGGCCAAAGGCAGGCGCCAAACCGCTGCGCCACCCAGGGATCCCCAAAGTCTTATTATTTCTATGTAGTCAATTTGTTTCTTGATAAAATATAGATTTGCTTCTCCGAAGAAAATTTATTTTGCAGTGTCTGTGTGAATTTATTGATTTCAAAGGAAATGTAGAATCTCTAGTGCTGTGGCATAATAACACATTCCTAACAAATACATTTATTCTTAAATTAAAAAGATTATTTTAAAATTACATCTCTAAAACTAAAAGTTCATATAGTAAATATAATAAATAAATAAATAAATAAATACTTGGTTAGGTTGTTTTTTTTAATATATAGTCTTTTTAAAATAGTTATTTATTTATTTATTTATTTATTTATTTATTTATTTATTATAGAC…	C	intergenic	GBE1;LOC106558085
