# Supplementary material for: Intronic variant in POU1F1 associated with canine pituitary dwarfism
Source: Hum Genet. 2021 Feb 6;140(11):1553–62. doi: 10.1007/s00439-021-02259-2 (PMC8519942; doi:10.1007/s00439-021-02259-2)
Supplement: Supplementary file 6 — Supplementary file6 Summary of POU1F1 variant screening in 7925 dogs from 206 different breeds (XLSX 30 KB) [file 439_2021_2259_MOESM6_ESM.xlsx]

## Sheet: Sheet 1
Supplementary table 5. POU1F1 genotypes identified in commercial gene panel testing.
Breed	N C/C	N A/C	N Total	Frequency C/C (%)	Frequency A/C (%)
Karelian Bear Dog	11	1	12	91.6667	8.33333
Border Collie	2321	0	2321	100	0
French Bulldog	639	0	639	100	0
Collie Rough	336	0	336	100	0
Portuguese Water Dog	329	0	329	100	0
Poodle - Standard (AKC size standard)	301	0	301	100	0
Dachshund - Miniature Longhaired	273	0	273	100	0
Goldendoodle	176	0	176	100	0
Mixed breed	168	0	168	100	0
Samoyed	157	0	157	100	0
Lagotto Romagnolo - Romagna Water Dog	134	0	134	100	0
Collie Smooth	116	0	116	100	0
Dachshund - Miniature Shorthaired	112	0	112	100	0
Australian Shepherd	112	0	112	100	0
Mastiff	107	0	107	100	0
Labrador Retriever	106	0	106	100	0
Golden Retriever	97	0	97	100	0
Welsh Corgi Pembroke	95	0	95	100	0
Bernese Mountain Dog	94	0	94	100	0
German Shepherd Dog	93	0	93	100	0
Poodle - Miniature (AKC size standard)	89	0	89	100	0
Old English Sheepdog	85	0	85	100	0
Pomeranian	84	0	84	100	0
Cairn Terrier	77	0	77	100	0
Cavalier King Charles Spaniel	72	0	72	100	0
Fox Terrier - Wire	71	0	71	100	0
Irish Soft Coated Wheaten Terrier	68	0	68	100	0
English Cocker Spaniel	67	0	67	100	0
Poodle - Toy (AKC size standard)	65	0	65	100	0
Chinook	57	0	57	100	0
Dachshund	57	0	57	100	0
Russell Terrier	48	0	48	100	0
Australian Cattle Dog	44	0	44	100	0
Shiloh Shepherd	44	0	44	100	0
Pumi	43	0	43	100	0
Bulldog	42	0	42	100	0
Curly Coated Retriever	41	0	41	100	0
Dachshund - Miniature Wirehaired	40	0	40	100	0
White Swiss Shepherd Dog	32	0	32	100	0
Shetland Sheepdog	32	0	32	100	0
American Bulldog	26	0	26	100	0
Dachshund - Longhaired	26	0	26	100	0
Australian Labradoodle	25	0	25	100	0
Deutsch Kurzhaar - German Shorthaired Pointer	24	0	24	100	0
West Highland White Terrier	22	0	22	100	0
Papillon	20	0	20	100	0
Norwegian Elkhound, Grey	19	0	19	100	0
Shih Tzu	19	0	19	100	0
American Cocker Spaniel	19	0	19	100	0
Kromfohrländer	19	0	19	100	0
Yorkshire Terrier	17	0	17	100	0
Spanish Water Dog	17	0	17	100	0
Miniature American Shepherd	17	0	17	100	0
Parson Russell Terrier	15	0	15	100	0
Akita Inu	15	0	15	100	0
Boerboel	15	0	15	100	0
American Bully	15	0	15	100	0
German Shepherd Dog - Longhaired	14	0	14	100	0
Poodle - Standard (FCI size standard) - Black, brown and white	14	0	14	100	0
Belgian Shepherd Dog - Malinois	13	0	13	100	0
Rhodesian Ridgeback	13	0	13	100	0
Alaskan Klee Kai	13	0	13	100	0
English Springer Spaniel	12	0	12	100	0
Field Spaniel	12	0	12	100	0
Dalmatian	12	0	12	100	0
Belgian Shepherd Dog - Groenendael	12	0	12	100	0
White Shepherd (UKC)	12	0	12	100	0
Pharaoh Hound	11	0	11	100	0
Weimaraner - Shorthaired	11	0	11	100	0
American Pit Bull Terrier	11	0	11	100	0
Shiba	10	0	10	100	0
Toy Fox Terrier	10	0	10	100	0
Nova Scotia Duck Tolling Retriever	10	0	10	100	0
Italian Greyhound	10	0	10	100	0
Saluki	10	0	10	100	0
Miniature Schnauzer	10	0	10	100	0
Chihuahua	10	0	10	100	0
Sheepadoodle	10	0	10	100	0
Basset Fauve de Bretagne	9	0	9	100	0
Mudi	9	0	9	100	0
Siberian Husky	9	0	9	100	0
Boston Terrier	9	0	9	100	0
Dutch Shepherd Dog	9	0	9	100	0
Dachshund - Shorthaired	9	0	9	100	0
Dachshund - Standard Shorthaired	9	0	9	100	0
Olde English Bulldogge	9	0	9	100	0
Tibetan Spaniel	8	0	8	100	0
Great Dane	8	0	8	100	0
Weimaraner	8	0	8	100	0
Xoloitzcuintle - Standard	8	0	8	100	0
Poodle - Standard (FCI size standard) - Grey, apricot and red	7	0	7	100	0
Poodle - Medium size (FCI size standard) - Black, brown and white	7	0	7	100	0
Poodle - Miniature (FCI size standard) - Grey, apricot and red	7	0	7	100	0
Deerhound	7	0	7	100	0
Havanese	6	0	6	100	0
Irish (Red) Setter	6	0	6	100	0
Portuguese Podengo - Smooth-haired Miniature	6	0	6	100	0
Miniature Schnauzer - Black and silver	6	0	6	100	0
Chesapeake Bay Retriever	6	0	6	100	0
Pug	6	0	6	100	0
Pyrenean Mountain Dog or Great Pyrenees	6	0	6	100	0
American Staffordshire Terrier	6	0	6	100	0
Barbet	6	0	6	100	0
Poodle - Miniature (FCI size standard) - Black, brown and white	6	0	6	100	0
Poodle - Toy (FCI size standard)	6	0	6	100	0
Sloughi	6	0	6	100	0
Cockapoo	6	0	6	100	0
Labradoodle	6	0	6	100	0
Newfoundland	5	0	5	100	0
Poodle - Medium size (FCI size standard) - Grey, apricot and red	5	0	5	100	0
Labrador Husky	5	0	5	100	0
Alaskan Malamute	4	0	4	100	0
Cesky Terrier	4	0	4	100	0
Pyrenean Sheepdog - Longhaired	4	0	4	100	0
Dachshund - Standard Longhaired	4	0	4	100	0
Rottweiler	4	0	4	100	0
Welsh Corgi Cardigan	4	0	4	100	0
Neapolitan Mastiff	4	0	4	100	0
Miniature Schnauzer - Pepper and salt	4	0	4	100	0
King Charles Spaniel or English Toy Spaniel	4	0	4	100	0
Cane Corso	4	0	4	100	0
Japanese Spitz	4	0	4	100	0
Coton de Tulear	4	0	4	100	0
Staffordshire Bull Terrier	4	0	4	100	0
Bullmastiff	3	0	3	100	0
Miniature Bull Terrier	3	0	3	100	0
Swedish Vallhund	3	0	3	100	0
Bichon Frise	3	0	3	100	0
Briard	3	0	3	100	0
American Eskimo Dog	3	0	3	100	0
Miniature Schnauzer - Black	3	0	3	100	0
Chihuahua - Longhaired	3	0	3	100	0
Boxer	3	0	3	100	0
Hokkaido	3	0	3	100	0
Clumber Spaniel	3	0	3	100	0
Brittany	3	0	3	100	0
Akita	3	0	3	100	0
Entlebucher Mountain Dog	2	0	2	100	0
Dutch Shepherd Dog - Shorthaired	2	0	2	100	0
American Water Spaniel	2	0	2	100	0
Portuguese Podengo - Wirehaired Miniature	2	0	2	100	0
Beagle	2	0	2	100	0
Kleiner Münsterländer	2	0	2	100	0
Finnish Lapphund	2	0	2	100	0
Kuvasz	2	0	2	100	0
Danish-Swedish Farmdog	2	0	2	100	0
Great Dane - Black and harlequin	2	0	2	100	0
Chinese Crested Dog	2	0	2	100	0
Australian Kelpie	2	0	2	100	0
Scottish Terrier	2	0	2	100	0
Eurasier	2	0	2	100	0
Bearded Collie	2	0	2	100	0
Great Dane - Fawn and brindle	2	0	2	100	0
Basenji	2	0	2	100	0
Weimaraner - Longhaired	2	0	2	100	0
German Spitz - Medium size Spitz - Other colours	2	0	2	100	0
Tibetan Terrier	2	0	2	100	0
Irish Wolfhound	2	0	2	100	0
Borzoi	2	0	2	100	0
Xoloitzcuintle	2	0	2	100	0
Schnauzer	2	0	2	100	0
Welsh Sheepdog	2	0	2	100	0
Caucasian Shepherd Dog	2	0	2	100	0
Xoloitzcuintle - Miniature	2	0	2	100	0
Peruvian Hairless Dog	2	0	2	100	0
Beauceron	1	0	1	100	0
Dogue de Bordeaux	1	0	1	100	0
Saint Bernard - Shorthaired	1	0	1	100	0
Miniature Schnauzer - White	1	0	1	100	0
American Hairless Terrier	1	0	1	100	0
Airedale Terrier	1	0	1	100	0
Dobermann	1	0	1	100	0
Norwich Terrier	1	0	1	100	0
Norfolk Terrier	1	0	1	100	0
Jack Russell Terrier	1	0	1	100	0
Portuguese Podengo - Wirehaired Medium sized	1	0	1	100	0
Basset Hound	1	0	1	100	0
Dutch Shepherd Dog - Longhaired	1	0	1	100	0
Border Terrier	1	0	1	100	0
Leonberger	1	0	1	100	0
Cirneco dell´Etna	1	0	1	100	0
Deutsch Drahthaar - German Wirehaired Pointer	1	0	1	100	0
English Setter	1	0	1	100	0
Sussex Spaniel	1	0	1	100	0
Chihuahua - Smooth-haired	1	0	1	100	0
Pyrenean Sheepdog - Smooth Faced	1	0	1	100	0
Landseer	1	0	1	100	0
Dutch Shepherd Dog - Rough-haired	1	0	1	100	0
Irish Terrier	1	0	1	100	0
Saint Bernard - Longhaired	1	0	1	100	0
Norwegian Elkhound, Black	1	0	1	100	0
Flat Coated Retriever	1	0	1	100	0
Giant Schnauzer - Black	1	0	1	100	0
Biewer Terrier	1	0	1	100	0
English Greyhound	1	0	1	100	0
Mi-ki	1	0	1	100	0
Dachshund - Wirehaired	1	0	1	100	0
Golden Labrador Retriever	1	0	1	100	0
Seppala Siberian Sleddog	1	0	1	100	0
Xoloitzcuintle - Intermediate	1	0	1	100	0
Central Asian Ovcharka	1	0	1	100	0
Continental Toy Spaniel	1	0	1	100	0
Greenland Dog	1	0	1	100	0
Sprocker Spaniel	1	0	1	100	0
Hygen Hound	1	0	1	100	0
Colorado Mountain Dog	1	0	1	100	0
